# Supplementary material for: A high-resolution probabilistic in vivo atlas of human subcortical brain nuclei
Source: Sci Data. 2018 Apr 17;5:180063. doi: 10.1038/sdata.2018.63 (PMC5903366; doi:10.1038/sdata.2018.63)
Supplement: Supplementary file 1 [file sdata201863-isa1.zip]

Archive with 3 entries (3 files):
- i_Investigation.txt
- s_study_Tyszka.txt
- a_assay_Tyszka.txt
