# Supplementary material for: A high-resolution probabilistic in vivo atlas of human subcortical brain nuclei
Source: Sci Data. 2018 Apr 17;5:180063. doi: 10.1038/sdata.2018.63 (PMC5903366; doi:10.1038/sdata.2018.63)
Supplement: Supplementary file 1 [file sdata201863-isa1.zip › i_Investigation.txt]

# Investigation File generated for Scientific Data with Investigation File Authoring Tool version 0.1.0 on 06/03/2018 - This metadata file is CC0
ONTOLOGY SOURCE REFERENCE
Term Source Name	IAO	NCBITAXON	ERO	NCIT	UBERON	OBI
Term Source File	http://data.bioontology.org/ontologies/IAO	http://data.bioontology.org/ontologies/NCBITAXON	http://data.bioontology.org/ontologies/ERO	http://data.bioontology.org/ontologies/NCIT	http://data.bioontology.org/ontologies/UBERON	http://data.bioontology.org/ontologies/OBI
Term Source Version	2015-02-23	2016AB	2013-08-02	17.06d	releases/2014-06-15	2014-08-18
Term Source Description	Information Artifact Ontology	National Center for Biotechnology Information (NCBI) Organismal Classification	Eagle-I Research Resource Ontology	National Cancer Institute Thesaurus	Uber Anatomy Ontology	Ontology for Biomedical Investigations
INVESTIGATION
Investigation Identifier
Investigation Title
Investigation Description
Investigation Submission Date
Investigation Public Release Date
INVESTIGATION PUBLICATIONS
Investigation PubMed ID
Investigation Publication DOI
Investigation Publication Author List
Investigation Publication Title
Investigation Publication Status
Investigation Publication Status Term Accession Number
Investigation Publication Status Term Source REF
INVESTIGATION CONTACTS
Investigation Person Last Name
Investigation Person Mid Initials
Investigation Person First Name
Investigation Person Address
Investigation Person Phone
Investigation Person Fax
Investigation Person Email
Investigation Person Affiliation
Investigation Person Roles
Investigation Person Roles Term Accession Number
Investigation Person Roles Term Source REF
STUDY
Study Identifier	10.1038/sdata.2018.63
Study Title	A high-resolution probabilistic in vivo atlas of human subcortical brain nuclei
Study Submission Date	31/10/2017
Study Public Release Date	17/04/2018
Study Description	http://www.nature.com/articles/sdata201863#abstract
Study File Name	s_study_Tyszka.txt
Comment[Subject Keywords]	//;///;///;///;///
Comment[Manuscript Licence]	CC BY-4.0
Comment[Experimental Metadata Licence]	CC0
Comment[Supplementary Information File Name]	
Comment[Supplementary Information File Type]	x-zip-compressed
Comment[Supplementary Information File URL]	http://www.nature.com/articles/sdata201863#supplementary-information
Comment[Data Repository]	Open Science Framework
Comment[Data Record Accession]	doi:10.17605/OSF.IO/JKZWP
Comment[Data Record URI]	http://doi.org/10.17605/OSF.IO/JKZWP
STUDY DESIGN DESCRIPTORS
Study Design Type	source-based data analysis objective	anatomical image analysis objective
Study Design Type Term Accession Number	ERO:0100121	ERO:0100127
Study Design Type Term Source REF	ERO	ERO
STUDY PUBLICATIONS
Study PubMed ID	""
Study Publication DOI	doi:10.1002/hbm.23289
Study Publication Author List	""
Study Publication Title	""
Study Publication Status	published
Study Publication Status Term Accession Number	
Study Publication Status Term Source REF	
STUDY FACTORS
Study Factor Name	MRI assay	brain region
Study Factor Type	Image Weighting Type	regional part of brain
Study Factor Type Term Accession Number	NCIT:C116122	UBERON:0002616
Study Factor Type Term Source REF	NCIT	UBERON
STUDY ASSAYS
Study Assay Measurement Type	anatomical structure
Study Assay Measurement Type Term Accession Number	UBERON:0000061
Study Assay Measurement Type Term Source REF	UBERON
Study Assay Technology Type	probabilistic algorithm
Study Assay Technology Type Term Accession Number	OBI:0200052
Study Assay Technology Type Term Source REF	OBI
Study Assay Technology Platform	""
Study Assay File Name	a_assay_Tyszka.txt
STUDY PROTOCOLS
Study Protocol Name	Source data	Group template construction	Probabilistic atlas construction	Region delineation	Volumes of subcortical nuclei	Cumulative probability distribution of each atlas label
Study Protocol Type	Data Source	Template	probabilistic algorithm	image analysis	information processor function	data transformation
Study Protocol Type Term Accession Number	NCIT:C16493	NCIT:C45677	OBI:0200052	ERO:0000220	OBI:0000392	OBI:0200000
Study Protocol Type Term Source REF	NCIT	NCIT	OBI	ERO	OBI	OBI
Study Protocol Description						
Study Protocol URI	""	""	""	""	""	""
Study Protocol Version						
Study Protocol Parameters Name	""	""	""	""	""	""
Study Protocol Parameters Name Term Accession Number	""	""	""	""	""	""
Study Protocol Parameters Name Term Source REF	""	""	""	""	""	""
Study Protocol Components Name	""	""	""	""	""	""
Study Protocol Components Type	""	""	""	""	""	""
Study Protocol Components Type Term Accession Number	""	""	""	""	""	""
Study Protocol Components Type Term Source REF	""	""	""	""	""	""
STUDY CONTACTS
Study Person Last Name	Pauli	Nili	Tyszka
Study Person First Name	Wolfgang M.	Amanda N.	J. Michael
Study Person Mid Initials			
Study Person Email	""	""	jmt@caltech.edu
Study Person Phone			
Study Person Fax			
Study Person Address			
Study Person Affiliation	Division of Humanities and Social Sciences, California Institute of Technology, Pasadena, CA 91125, USA	Northwestern University, Evanston, IL 60208, USA	Division of Humanities and Social Sciences, California Institute of Technology, Pasadena, CA 91125, USA
Study Person Roles			
Study Person Roles Term Accession Number			
Study Person Roles Term Source REF			
Comment[Study Person ORCID]	0000-0002-0966-0254		0000-0001-9342-9014
Comment[Funder]			
Comment[FundRef ID]			
Comment[Funder Term Source REF]			
Comment[Grant Identifier]			
