# Supplementary material for: A high-resolution probabilistic in vivo atlas of human subcortical brain nuclei
Source: Sci Data. 2018 Apr 17;5:180063. doi: 10.1038/sdata.2018.63 (PMC5903366; doi:10.1038/sdata.2018.63)
Supplement: Supplementary file 1 [file sdata201863-isa1.zip › s_study_Tyszka.txt]

Source Name	Material Type	Term Source REF	Term Accession Number	Characteristics[organism]	Term Source REF	Term Accession Number	Characteristics[organism part]	Term Source REF	Term Accession Number	Protocol REF	Protocol REF	Protocol REF	Protocol REF	Sample Name	Factor Value[MRI assay]	Factor Value[brain region]
Human Connectome Project	data set	IAO	IAO:0000100	Homo sapiens	NCBITAXON	NCBITaxon:9606	caudate nucleus	UBERON	UBERON:0001873	Source data	Group template construction	Probabilistic atlas construction	Region delineation	Ca	T1w; T1w	Caudate Nucleus
Human Connectome Project	data set	IAO	IAO:0000100	Homo sapiens	NCBITAXON	NCBITaxon:9606	putamen	UBERON	UBERON:0001874	Source data	Group template construction	Probabilistic atlas construction	Region delineation	Pu	T1w; T1w	Putamen
Human Connectome Project	data set	IAO	IAO:0000100	Homo sapiens	NCBITAXON	NCBITaxon:9606	globus pallidus	UBERON	UBERON:0001875	Source data	Group template construction	Probabilistic atlas construction	Region delineation	GP	T1w; T1w	Globus Pallidua
Human Connectome Project	data set	IAO	IAO:0000100	Homo sapiens	NCBITAXON	NCBITaxon:9606	subthalamic nucleus	UBERON	UBERON:0001906	Source data	Group template construction	Probabilistic atlas construction	Region delineation	STH	T1w; T1w	Subthalamic Nucleus
Human Connectome Project	data set	IAO	IAO:0000100	Homo sapiens	NCBITAXON	NCBITaxon:9606	substantia nigra pars reticulata	UBERON	UBERON:0001966	Source data	Group template construction	Probabilistic atlas construction	Region delineation	SNr	T1w; T1w	Substantia Nigra, pars reticulata
Human Connectome Project	data set	IAO	IAO:0000100	Homo sapiens	NCBITAXON	NCBITaxon:9606	hypothalamus	UBERON	UBERON:0001898	Source data	Group template construction	Probabilistic atlas construction	Region delineation	HTH	T1w; T1w	Hypothalamus
Human Connectome Project	data set	IAO	IAO:0000100	Homo sapiens	NCBITAXON	NCBITaxon:9606	habenular nucleus	UBERON	UBERON:0008993	Source data	Group template construction	Probabilistic atlas construction	Region delineation	HN	T1w; T1w	Habenular Nuclei
Human Connectome Project	data set	IAO	IAO:0000100	Homo sapiens	NCBITAXON	NCBITaxon:9606	ventral pallidum	UBERON	UBERON:0002778	Source data	Group template construction	Probabilistic atlas construction	Region delineation	VeP	T1w; T1w	Ventral Pallidum
Human Connectome Project	data set	IAO	IAO:0000100	Homo sapiens	NCBITAXON	NCBITaxon:9606	nucleus accumbens	UBERON	UBERON:0001882	Source data	Group template construction	Probabilistic atlas construction	Region delineation	NAC	T1w; T1w	Nucleus Accumbens
Human Connectome Project	data set	IAO	IAO:0000100	Homo sapiens	NCBITAXON	NCBITaxon:9606	substantia nigra pars compacta	UBERON	UBERON:0001965	Source data	Group template construction	Probabilistic atlas construction	Region delineation	SNc	T1w; T1w	Substantia Nigra, pars compacta
Human Connectome Project	data set	IAO	IAO:0000100	Homo sapiens	NCBITAXON	NCBITaxon:9606	parabrachial pigmental nucleus	UBERON	UBERON:0013738	Source data	Group template construction	Probabilistic atlas construction	Region delineation	PBP	T1w; T1w	Parabrachial Pigmented Nucleus
Human Connectome Project	data set	IAO	IAO:0000100	Homo sapiens	NCBITAXON	NCBITaxon:9606	ventral tegmental area	UBERON	UBERON:0002691	Source data	Group template construction	Probabilistic atlas construction	Region delineation	VTA	T1w; T1w	Ventral Tegmental Area
Human Connectome Project	data set	IAO	IAO:0000100	Homo sapiens	NCBITAXON	NCBITaxon:9606	amygdala	UBERON	UBERON:0001876	Source data	Group template construction	Probabilistic atlas construction	Region delineation	EXA	T1w; T1w	Extended Amygdala
Human Connectome Project	data set	IAO	IAO:0000100	Homo sapiens	NCBITAXON	NCBITaxon:9606	red nucleus	UBERON	UBERON:0001947	Source data	Group template construction	Probabilistic atlas construction	Region delineation	RN	T1w; T1w	Red Nucleus
Human Connectome Project	data set	IAO	IAO:0000100	Homo sapiens	NCBITAXON	NCBITaxon:9606	mammillary body	UBERON	UBERON:0002206	Source data	Group template construction	Probabilistic atlas construction	Region delineation	MN	T1w; T1w	Mammillary Nucleus
