# Supplementary material for: A high-resolution probabilistic in vivo atlas of human subcortical brain nuclei
Source: Sci Data. 2018 Apr 17;5:180063. doi: 10.1038/sdata.2018.63 (PMC5903366; doi:10.1038/sdata.2018.63)
Supplement: Supplementary file 1 [file sdata201863-isa1.zip › a_assay_Tyszka.txt]

Sample Name	Protocol REF	Protocol REF	Assay Name	Raw Data File	Comment[Data Repository]	Comment[Data Record Accession]	Comment[Data Record URI]	Factor Value[MRI assay]	Factor Value[brain region]
Ca	Volumes of subcortical nuclei	Cumulative probability distribution of each atlas label	Ca	doi:10.17605/OSF.IO/JKZWP	Open Science Framework	doi:10.17605/OSF.IO/JKZWP	http://doi.org/10.17605/OSF.IO/JKZWP	T1w; T1w	Caudate Nucleus
Pu	Volumes of subcortical nuclei	Cumulative probability distribution of each atlas label	Pu	doi:10.17605/OSF.IO/JKZWP	Open Science Framework	doi:10.17605/OSF.IO/JKZWP	http://doi.org/10.17605/OSF.IO/JKZWP	T1w; T1w	Putamen
GP	Volumes of subcortical nuclei	Cumulative probability distribution of each atlas label	GP	doi:10.17605/OSF.IO/JKZWP	Open Science Framework	doi:10.17605/OSF.IO/JKZWP	http://doi.org/10.17605/OSF.IO/JKZWP	T1w; T1w	Globus Pallidua
STH	Volumes of subcortical nuclei	Cumulative probability distribution of each atlas label	STH	doi:10.17605/OSF.IO/JKZWP	Open Science Framework	doi:10.17605/OSF.IO/JKZWP	http://doi.org/10.17605/OSF.IO/JKZWP	T1w; T1w	Subthalamic Nucleus
SNr	Volumes of subcortical nuclei	Cumulative probability distribution of each atlas label	SNr	doi:10.17605/OSF.IO/JKZWP	Open Science Framework	doi:10.17605/OSF.IO/JKZWP	http://doi.org/10.17605/OSF.IO/JKZWP	T1w; T1w	Substantia Nigra, pars reticulata
HTH	Volumes of subcortical nuclei	Cumulative probability distribution of each atlas label	HTH	doi:10.17605/OSF.IO/JKZWP	Open Science Framework	doi:10.17605/OSF.IO/JKZWP	http://doi.org/10.17605/OSF.IO/JKZWP	T1w; T1w	Hypothalamus
HN	Volumes of subcortical nuclei	Cumulative probability distribution of each atlas label	HN	doi:10.17605/OSF.IO/JKZWP	Open Science Framework	doi:10.17605/OSF.IO/JKZWP	http://doi.org/10.17605/OSF.IO/JKZWP	T1w; T1w	Habenular Nuclei
VeP	Volumes of subcortical nuclei	Cumulative probability distribution of each atlas label	VeP	doi:10.17605/OSF.IO/JKZWP	Open Science Framework	doi:10.17605/OSF.IO/JKZWP	http://doi.org/10.17605/OSF.IO/JKZWP	T1w; T1w	Ventral Pallidum
NAC	Volumes of subcortical nuclei	Cumulative probability distribution of each atlas label	NAC	doi:10.17605/OSF.IO/JKZWP	Open Science Framework	doi:10.17605/OSF.IO/JKZWP	http://doi.org/10.17605/OSF.IO/JKZWP	T1w; T1w	Nucleus Accumbens
SNc	Volumes of subcortical nuclei	Cumulative probability distribution of each atlas label	SNc	doi:10.17605/OSF.IO/JKZWP	Open Science Framework	doi:10.17605/OSF.IO/JKZWP	http://doi.org/10.17605/OSF.IO/JKZWP	T1w; T1w	Substantia Nigra, pars compacta
PBP	Volumes of subcortical nuclei	Cumulative probability distribution of each atlas label	PBP	doi:10.17605/OSF.IO/JKZWP	Open Science Framework	doi:10.17605/OSF.IO/JKZWP	http://doi.org/10.17605/OSF.IO/JKZWP	T1w; T1w	Parabrachial Pigmented Nucleus
VTA	Volumes of subcortical nuclei	Cumulative probability distribution of each atlas label	VTA	doi:10.17605/OSF.IO/JKZWP	Open Science Framework	doi:10.17605/OSF.IO/JKZWP	http://doi.org/10.17605/OSF.IO/JKZWP	T1w; T1w	Ventral Tegmental Area
EXA	Volumes of subcortical nuclei	Cumulative probability distribution of each atlas label	EXA	doi:10.17605/OSF.IO/JKZWP	Open Science Framework	doi:10.17605/OSF.IO/JKZWP	http://doi.org/10.17605/OSF.IO/JKZWP	T1w; T1w	Extended Amygdala
RN	Volumes of subcortical nuclei	Cumulative probability distribution of each atlas label	RN	doi:10.17605/OSF.IO/JKZWP	Open Science Framework	doi:10.17605/OSF.IO/JKZWP	http://doi.org/10.17605/OSF.IO/JKZWP	T1w; T1w	Red Nucleus
MN	Volumes of subcortical nuclei	Cumulative probability distribution of each atlas label	MN	doi:10.17605/OSF.IO/JKZWP	Open Science Framework	doi:10.17605/OSF.IO/JKZWP	http://doi.org/10.17605/OSF.IO/JKZWP	T1w; T1w	Mammillary Nucleus
